# Supplementary material for: CanCPLD: Convective Parameters and Lightning Data to Support Future Thunderstorm Projections in North America
Source: Sci Data. 2025 Oct 10;12:1637. doi: 10.1038/s41597-025-05924-7 (PMC12514313; doi:10.1038/s41597-025-05924-7)
Supplement: Supplementary file 1 — Supplementary Table 1 [file 41597_2025_5924_MOESM1_ESM.xlsx]

## Sheet: Supplementary Table 1
short_name	long_name	units
MU_CAPE	convective available potential energy derived from the most-unstable parcel	J kg-1
MU_CAPE_M10	convective available potential energy in the temperature below -10 degC derived from the most-unstable parcel	J kg-1
MU_CAPE_M10_PT	convective available potential energy in the parcel temperature below -10 degC derived from the most-unstable parcel	J kg-1
MU_02km_CAPE	convective available potential energy between surface and 2 km AGL derived from the most-unstable parcel	J kg-1
MU_03km_CAPE	convective available potential energy between surface and 3 km AGL derived from the most-unstable parcel	J kg-1
MU_HGL_CAPE	convective available potential energy in a hail growth layer (between 0 degC and -20 degC) derived from the most-unstable parcel	J kg-1
MU_CIN	convective inhibition derived from the most-unstable parcel	J kg-1
MU_LCL_HGT	height of the lifted condensation level derived from the most-unstable parcel	m
MU_LFC_HGT	height of the level of free convection derived from the most-unstable parcel	m
MU_EL_HGT	height of the equilibrium level derived from the most-unstable parcel	m
MU_LI	lifted index (at 500 hPa) derived from the most-unstable parcel	K
MU_LI_M10	lifted index (at -10 degC) derived from the most-unstable parcel	K
MU_WMAX	estimated updraft speed (a square root of two times CAPE) derived from the most-unstable parcel	m s-1
MU_EL_TEMP	temperature of the equilibrium level derived from the most-unstable parcel	degC
MU_LCL_TEMP	temperature of the lifted condensation level derived from the most-unstable parcel	degC
MU_LFC_TEMP	temperature of the level of free convection derived from the most-unstable parcel	degC
MU_MIXR	mixing ratio at the height of the most-unstable parcel	g kg-1
MU_CAPE_500	convective available potential energy derived from the most-unstable parcel excluding lowest 500 m AGL	J kg-1
MU_CAPE_500_M10	convective available potential energy in the temperature below -10 degC derived from the most-unstable parcel excluding lowest 500 m AGL	J kg-1
MU_CAPE_500_M10_PT	convective available potential energy in the parcel temperature below -10 degC derived from the most-unstable parcel excluding lowest 500 m AGL	J kg-1
MU_CIN_500	convective inhibition derived from the most-unstable parcel excluding lowest 500 m AGL	J kg-1
MU_LI_500	lifted index (500 hPa) derived from the most-unstable parcel excluding lowest 500 m AGL	K
MU_LI_500_M10	lifted index (at -10 degC) derived from the most-unstable parcel excluding lowest 500 m AGL	K
SB_CAPE	convective available potential energy derived from the surface-based parcel	J kg-1
SB_CAPE_M10	convective available potential energy in the temperature below -10 degC derived from the surface-based parcel	J kg-1
SB_CAPE_M10_PT	convective available potential energy in the parcel temperature below -10 degC derived from the surface-based parcel	J kg-1
SB_02km_CAPE	convective available potential energy between surface and 2 km AGL derived from the surface-based parcel	J kg-1
SB_03km_CAPE	convective available potential energy between surface and 3 km AGL derived from the surface-based parcel	J kg-1
SB_HGL_CAPE	convective available potential energy in a hail growth layer (between 0 degC and -20 degC) derived from the surface-based parcel	J kg-1
SB_CIN	convective inhibition derived from the surface-based parcel	J kg-1
SB_LCL_HGT	height of the lifted condensation level derived from the surface-based parcel	m
SB_LFC_HGT	height of the level of free convection derived from the surface-based parcel	m
SB_EL_HGT	height of the equilibrium level derived from the surface-based parcel	m
SB_LI	lifted index (500 hPa) derived from the surface-based parcel	K
SB_LI_M10	lifted index (at -10 degC) derived from the surface-unstable parcel	K
SB_WMAX	estimated updraft speed (a square root of two times CAPE) derived from the surface-based parcel	m s-1
SB_EL_TEMP	temperature of the equilibrium level derived from the surface-based parcel	degC
SB_LCL_TEMP	temperature of the lifted condensation level derived from the surface-based parcel	degC
SB_LFC_TEMP	temperature of the level of free convection derived from the surface-based parcel	degC
SB_MIXR	mixing ratio at the height of the surface-based parcel	g kg-1
ML_CAPE	convective available potential energy derived from the mixed-layer parcel	J kg-1
ML_CAPE_M10	convective available potential energy in the temperature below -10 degC derived from the mixed-layer parcel	J kg-1
ML_CAPE_M10_PT	convective available potential energy in the parcel temperature below -10 degC derived from the mixed-layer parcel	J kg-1
ML_02km_CAPE	convective available potential energy between surface and 2 km AGL derived from the mixed-layer parcel	J kg-1
ML_03km_CAPE	convective available potential energy between surface and 3 km AGL derived from the mixed-layer parcel	J kg-1
ML_HGL_CAPE	convective available potential energy in a hail growth layer (between 0 degC and -20 degC) derived from the mixed-layer parcel	J kg-1
ML_CIN	convective inhibition derived from the mixed-layer parcel	J kg-1
ML_LCL_HGT	height of the lifted condensation level derived from the mixed-layer parcel	m
ML_LFC_HGT	height of the level of free convection derived from the mixed-layer parcel	m
ML_EL_HGT	height of the equilibrium level derived from the mixed-layer parcel	m
ML_LI	lifted index derived from the mixed-layer parcel	K
ML_LI_M10	lifted index (at -10 degC) derived from the mixed-layer parcel	K
ML_WMAX	estimated updraft speed (a square root of two times CAPE) derived from the mixed-layer parcel	m s-1
ML_EL_TEMP	temperature of the equilibrium level derived from the mixed-layer parcel	degC
ML_LCL_TEMP	temperature of the lifted condensation level derived from the mixed-layer parcel	degC
ML_LFC_TEMP	temperature of the level of free convection derived from the mixed-layer parcel	degC
ML_MIXR	mixing ratio at the height of the surface-based parcel	g kg-1
LR_0500m	temperature lapse rate between surface and 500 m AGL	K km-1
LR_01km	temperature lapse rate between surface and 1 km AGL	K km-1
LR_02km	temperature lapse rate between surface and 2 km AGL	K km-1
LR_03km	temperature lapse rate between surface and 3 km AGL	K km-1
LR_04km	temperature lapse rate between surface and 4 km AGL	K km-1
LR_06km	temperature lapse rate between surface and 6 km AGL	K km-1
LR_16km	temperature lapse rate between 1 and 6 km AGL	K km-1
LR_26km	temperature lapse rate between 2 and 6 km AGL	K km-1
LR_24km	temperature lapse rate between 2 and 4 km AGL	K km-1
LR_36km	temperature lapse rate between 3 and 6 km AGL	K km-1
LR_26km_MAX	maximum temperature lapse rate between 2 and 6 km AGL (2 km steps)	K km-1
LR_500700hPa	temperature lapse rate between 500 and 700 hPa (if below ground level the lowest available level is considered)	K km-1
LR_500800hPa	temperature lapse rate between 500 and 800 hPa (if below ground level the lowest available level is considered)	K km-1
LR_600800hPa	temperature lapse rate between 600 and 800 hPa (if below ground level the lowest available level is considered)	K km-1
FRZG_HGT	height of freezing level (0 degC) as a first available level counting from the surface	m
FRZG_wetbulb_HGT	height of wet-bulb freezing level (0 degC) as a first available level counting from the surface	m
HGT_max_thetae_03km	height of the highest theta-e between surface and 3 km AGL (defined as most-unstable parcel)	m
HGT_min_thetae_04km	height of the lowest theta-e between surface and 4 km AGL	m
Delta_thetae	difference in theta-e between the mean in 3â€“5 km AGL layer and surface	K
Delta_thetae_min04km	difference in theta-e between lowest value in 0â€“4 km AGL and surface	K
Thetae_01km	mean theta-e between surface and 1 km AGL	K
Thetae_02km	mean theta-e between surface and 2 km AGL	K
DCAPE	downdraft convective available potential energy initialized from 4 km AGL with a mean theta-e in 3â€“5 km AGL layer	J kg-1
Cold_Pool_Strength	difference between surface temperature and temperature of the downdraft (derived from DCAPE procedure) at the surface	K
Wind_Index	wind index based on original formula from McCann (1994)	kt
PRCP_WATER	precipitable water (entire column)	mm
Moisture_Flux_02km	mean wind speed multiplied by mean mixing ratio in the layer between surface and 2 km AGL (both)	g s-1 m-2
RH_01km	mean relative humidity between surface and 1 km AGL layer	1
RH_02km	mean relative humidity between surface and 2 km AGL layer	1
RH_14km	mean relative humidity between 1 and 4 km AGL layer	1
RH_25km	mean relative humidity between 2 and 5 km AGL layer	1
RH_36km	mean relative humidity between 3 and 6 km AGL layer	1
RH_HGL	mean relative humidity in a hail growth layer (between 0 degC and -20 degC)	1
BS_0500m	bulk wind shear between surface and 500 m AGL	m s-1
BS_01km	bulk wind shear between surface and 1 km AGL	m s-1
BS_02km	bulk wind shear between surface and 2 km AGL	m s-1
BS_03km	bulk wind shear between surface and 3 km AGL	m s-1
BS_06km	bulk wind shear between surface and 6 km AGL	m s-1
BS_08km	bulk wind shear between surface and 8 km AGL	m s-1
BS_36km	bulk wind shear between 3 and 6 km AGL	m s-1
BS_26km	bulk wind shear between 2 and 6 km AGL	m s-1
BS_16km	bulk wind shear between 1 and 6 km AGL	m s-1
BS_18km	bulk wind shear between 1 and 8 km AGL	m s-1
BS_EFF_MU	effective shear between parcel initialization height and half of the distance to equilibrium level height based on the most-unstable parcel	m s-1
BS_EFF_SB	effective shear between parcel initialization height and half of the distance to equilibrium level height based on the surface-based parcel	m s-1
BS_EFF_ML	effective shear between parcel initialization height and half of the distance to equilibrium level height based on the mixed-layer parcel	m s-1
BS_SFC_to_M10	bulk wind shear between surface and -10 degC	m s-1
BS_1km_to_M10	bulk wind shear between 1 km AGL and -10 degC	m s-1
BS_2km_to_M10	bulk wind shear between 2 km AGL and -10 degC	m s-1
BS_MU_LFC_to_M10	bulk wind shear between most-unstable level of free convection and -10 degC	m s-1
BS_SB_LFC_to_M10	bulk wind shear between surface-based level of free convection and -10 degC	m s-1
BS_ML_LFC_to_M10	bulk wind shear between mixed-layer level of free convection and -10 degC	m s-1
BS_MW02_to_SM	bulk wind shear between 0â€“2 km mean wind and mean storm motion vector	m s-1
BS_MW02_to_RM	bulk wind shear between 0â€“2 km mean wind and right-moving supercell vector	m s-1
BS_MW02_to_LM	bulk wind shear between 0â€“2 km mean wind and left-moving supercell vector	m s-1
BS_HGL_to_SM	bulk wind shear between a hail growth layer (between 0 degC and -20 degC) and mean storm motion vector	m s-1
BS_HGL_to_RM	bulk wind shear between a hail growth layer (between 0 degC and -20 degC) and right-moving supercell vector	m s-1
BS_HGL_to_LM	bulk wind shear between a hail growth layer (between 0 degC and -20 degC) and left-moving supercell vector	m s-1
MW_0500m	mean wind speed between surface and 500 m AGL layer	m s-1
MW_01km	mean wind speed between surface and 1 km AGL layer	m s-1
MW_02km	mean wind speed between surface and 2 km AGL layer	m s-1
MW_03km	mean wind speed between surface and 3 km AGL layer	m s-1
MW_06km	mean wind speed between surface and 6 km AGL layer	m s-1
MW_13km	mean wind speed between 1 and 3 km AGL layer	m s-1
SRH_100m_RM	storm-relative helicity between surface and 100m AGL for right-moving supercell vector	m^2 s-2
SRH_250m_RM	storm-relative helicity between surface and 250m AGL for right-moving supercell vector	m^2 s-2
SRH_500m_RM	storm-relative helicity between surface and 500m AGL for right-moving supercell vector	m^2 s-2
SRH_1km_RM	storm-relative helicity between surface and 1 km AGL for right-moving supercell vector	m^2 s-2
SRH_3km_RM	storm-relative helicity between surface and 3 km AGL for right-moving supercell vector	m^2 s-2
SRH_36km_RM	storm-relative helicity between 3 and 6 km AGL for right-moving supercell vector	m^2 s-2
SRH_100m_LM	storm-relative helicity between surface and 100m AGL for left-moving supercell vector	m^2 s-2
SRH_250m_LM	storm-relative helicity between surface and 250m AGL for left-moving supercell vector	m^2 s-2
SRH_500m_LM	storm-relative helicity between surface and 500m AGL for left-moving supercell vector	m^2 s-2
SRH_1km_LM	storm-relative helicity between surface and 1 km AGL for left-moving supercell vector	m^2 s-2
SRH_3km_LM	storm-relative helicity between surface and 3 km AGL for left-moving supercell vector	m^2 s-2
SRH_36km_LM	storm-relative helicity between 3 and 6 km AGL for left-moving supercell vector	m^2 s-2
SV_500m_RM	streamwise vorticity between surface and 500 m AGL for right-moving supercell vector	s-1
SV_01km_RM	streamwise vorticity between surface and 1 km AGL for right-moving supercell vector	s-1
SV_03km_RM	streamwise vorticity between surface and 3 km AGL for right-moving supercell vector	s-1
SV_500m_LM	streamwise vorticity between surface and 500 m AGL for left-moving supercell vector	s-1
SV_01km_LM	streamwise vorticity between surface and 1 km AGL for left-moving supercell vector	s-1
SV_03km_LM	streamwise vorticity between surface and 3 km AGL for left-moving supercell vector	s-1
MW_SR_500m_RM	storm-relative mean wind between surface and 500 m AGL for right-moving supercell vector	m s-1
MW_SR_01km_RM	storm-relative mean wind between surface and 500 m AGL for right-moving supercell vector	m s-1
MW_SR_03km_RM	storm-relative mean wind between surface and 3 km AGL for right-moving supercell vector	m s-1
MW_SR_500m_LM	storm-relative mean wind between surface and 500 m AGL for left-moving supercell vector	m s-1
MW_SR_01km_LM	storm-relative mean wind between surface and 500 m AGL for left-moving supercell vector	m s-1
MW_SR_03km_LM	storm-relative mean wind between surface and 3 km AGL for left-moving supercell vector	m s-1
MW_SR_VM_500m_RM	storm-relative mean wind (using a mean of vector magnitude) between surface and 500 m AGL for right-moving supercell vector	m s-1
MW_SR_VM_01km_RM	storm-relative mean wind (using a mean of vector magnitude) between surface and 500 m AGL for right-moving supercell vector	m s-1
MW_SR_VM_03km_RM	storm-relative mean wind (using a mean of vector magnitude) between surface and 3 km AGL for right-moving supercell vector	m s-1
MW_SR_VM_500m_LM	storm-relative mean wind (using a mean of vector magnitude) between surface and 500 m AGL for left-moving supercell vector	m s-1
MW_SR_VM_01km_LM	storm-relative mean wind (using a mean of vector magnitude) between surface and 500 m AGL for left-moving supercell vector	m s-1
MW_SR_VM_03km_LM	storm-relative mean wind (using a mean of vector magnitude) between surface and 3 km AGL for left-moving supercell vector	m s-1
SV_FRA_500m_RM	streamwise vorticity between surface and 500 m AGL for right-moving supercell vector	s-1
SV_FRA_01km_RM	streamwise vorticity fraction between surface and 1 km AGL for right-moving supercell vector	s-1
SV_FRA_03km_RM	streamwise vorticity fraction between surface and 3 km AGL for right-moving supercell vector	s-1
SV_FRA_500m_LM	streamwise vorticity fraction between surface and 500 m AGL for left-moving supercell vector	s-1
SV_FRA_01km_LM	streamwise vorticity fraction between surface and 1 km AGL for left-moving supercell vector	s-1
SV_FRA_03km_LM	streamwise vorticity fraction between surface and 3 km AGL for left-moving supercell vector	s-1
Bunkers_RM_A	azimuth for right-moving supercell vector. See Bunkers et al. (2002)	degrees
Bunkers_RM_M	wind speed for right-moving supercell vector. See Bunkers et al. (2002)	m s-1
Bunkers_LM_A	azimuth for left-moving supercell vector. See Bunkers et al. (2002)	degrees
Bunkers_LM_M	wind speed for left-moving supercell vector. See Bunkers et al. (2002)	m s-1
Bunkers_MW_A	azimuth for mean storm motion vector. See Bunkers et al. (2002)	degrees
Bunkers_MW_M	wind speed for mean storm motion vector. See Bunkers et al. (2002)	m s-1
Corfidi_downwind_A	azimuth for Corfidi downwind vector. See Corfidi (2003)	degrees
Corfidi_downwind_M	wind speed for Corfidi downwind vector. See Corfidi (2003)	m s-1
Corfidi_upwind_A	azimuth for Corfidi upwind vector. See Corfidi (2003)	degrees
Corfidi_upwind_M	wind speed for Corfidi upwind vector. See Corfidi (2003)	m s-1
K_Index	K index based on original formula from George (1960)	K
Showalter_Index	Showalter index based on original formula from Showalter (1953)	K
TotalTotals_Index	Total-totals index based on original formula from Miller (1972)	K
SWEAT_Index	SWEAT index based on original formula from Bidner (1970)	1
STP_fix	significant tornado parameter fixed-layer based on the fixed layer formula using surface-based CAPE and CIN	1
STP_new	significant tornado parameter based on the formula from Coffer et al. (2019)	1
STP_fix_LM	significant tornado parameter fixed-layer based on the fixed layer formula using surface-based CAPE and CIN. This version uses left-moving supercell vector for SRH calculation and is dedicated for Southern Hemisphere	1
STP_new_LM	significant tornado parameter based on the formula from Coffer et al. (2019). This version uses left-moving supercell vector for SRH calculation and is dedicated for Southern Hemisphere	1
SCP_fix	supercell composite parameter fixed-layer based on Thompson et al. (2007) but with effective SRH replaced with surface to 3 km AGL SRH and effective bulk wind shear replaced with surface to 6 km AGL bulk wind shear. Based on most-unstable CAPE	1
SCP_new	supercell composite parameter based on formula from Gropp and Davenport (2018) but with effective SRH replaced with surface to 3 km AGL SRH. This version uses effective shear and CIN term. Based on most-unstable parcel	1
SCP_fix_LM	supercell composite parameter fixed-layer based on Thompson et al. (2007) but with effective SRH replaced with surface to 3 km AGL SRH and effective bulk wind shear replaced with surface to 6 km AGL bulk wind shear. Based on most-unstable CAPE. This version uses left-moving supercell vector for SRH calculation and is dedicated for Southern Hemisphere	1
SCP_new_LM	supercell composite parameter based on formula from Gropp and Davenport (2018) but with effective SRH replaced with surface to 3 km AGL SRH. This version uses effective shear and CIN term. Based on most- unstable parcel. This version uses left-moving supercell vector for SRH calculation and is dedicated for Southern Hemisphere	1
SHIP	significant hail parameter) based on formula currently used on the Storm Prediction Center mesoanalysis as of 1 March 2021	1
HSI	hail size index based on formula from Czernecki et al. (2019)	cm
DCP	DCP based on formula currently used on the Storm Prediction Center mesoanalysis as of 1 March 2021	1
MU_WMAXSHEAR	most-unstable WMAX multiplied by surface to 6 km AGL bulk wind shear. See Taszarek et al. (2020)	m^2 s-2
SB_WMAXSHEAR	surface-based WMAX multiplied by surface to 6 km AGL bulk wind shear. See Taszarek et al. (2020)	m^2 s-2
ML_WMAXSHEAR	mixed-layer WMAX multiplied by surface to 6 km AGL bulk wind shear. See Taszarek et al. (2020)	m^2 s-2
MU_EFF_WMAXSHEAR	most-unstable WMAX multiplied by most-unstable effective bulk wind shear. See Taszarek et al. (2020)	m^2 s-2
SB_EFF_WMAXSHEAR	surface-based WMAX multiplied by surface-based effective bulk wind shear. See Taszarek et al. (2020)	m^2 s-2
ML_EFF_WMAXSHEAR	mixed-layer WMAX multiplied by mixed-layer effective bulk wind shear. See Taszarek et al. (2020)	m^2 s-2
EHI_500m	energy helicity index surface-based CAPE multiplied by 0â€“500 m storm-relative helicity for right-moving supercells and divided by 160000	m^2 s-2
EHI_01km	energy helicity index surface-based CAPE multiplied by 0â€“1 km storm-relative helicity for right-moving supercells and divided by 160000	m^2 s-2
EHI_03km	energy helicity index surface-based CAPE multiplied by 0â€“3 km storm-relative helicity for right-moving supercells and divided by 160000	m^2 s-2
EHI_500m_LM	energy helicity index surface-based CAPE multiplied by 0â€“500 m storm-relative helicity for right-moving supercells and divided by 160000. This version uses left-moving supercell vector for SRH calculation and is dedicated for Southern Hemisphere	m^2 s-2
EHI_01km_LM	energy helicity index surface-based CAPE multiplied by 0â€“1 km storm-relative helicity for right-moving supercells and divided by 160000. This version uses left-moving supercell vector for SRH calculation and is dedicated for Southern Hemisphere	m^2 s-2
EHI_03km_LM	energy helicity index surface-based CAPE multiplied by 0â€“3 km storm-relative helicity for right-moving supercells and divided by 160000. This version uses left-moving supercell vector for SRH calculation and is dedicated for Southern Hemisphere	m^2 s-2
SHERBS3	SHERB based on the formula available in Sherburn and Parker (2014). This version uses 0-3 km bulk wind shear term	1
SHERBE	SHERB based on the formula available in Sherburn and Parker (2014). This version uses effective bulk wind shear term	1
SHERBS3_v2	SHERB based on the formula available in Sherburn and Parker (2014) but with 700-500 hPa lapse rate replaced with maximum 2 km lapse rate between 2 and 6 km AGL. This version uses 0-3 km bulk wind shear term	1
SHERBE_v2	SHERB based on the formula available in Sherburn and Parker (2014) but with 700-500 hPa lapse rate replaced with maximum 2 km lapse rate between 2 and 6 km AGL. This version uses effective bulk wind shear term	1
DEI	downburst environment index is a composite product of WMAXSHEAR and Cold Pool Strengths based on the formula available in Romanic et al. (2022)	1
DEI_eff	downburst environment index is a composite product of WMAXSHEAR and Cold Pool Strengths but using an effective bulk wind shear layer based on the formula available in Romanic et al. (2022)	1
TIP	thunderstorm intensity parameter is an experimental composite product of CAPE bulk wind shear precipitable water and storm-relative helicity	1
